# Supplementary material for: Dissecting the Therapeutic Mechanisms of Sphingosine-1-Phosphate Receptor Agonism during Ischaemia and Reperfusion
Source: Int J Mol Sci. 2023 Jul 7;24(13):11192. doi: 10.3390/ijms241311192 (PMC10342646; doi:10.3390/ijms241311192)
Supplement: Supplementary file 1 [file ijms-24-11192-s001.zip]

Archive with 1 entries (1 files):
- ijms-2421529-supplementary.pdf
